# Supplementary material for: Double-Stranded RNA Binding Proteins in Serum Contribute to Systemic RNAi Across Phyla—Towards Finding the Missing Link in Achelata
Source: Int J Mol Sci. 2020 Sep 22;21(18):6967. doi: 10.3390/ijms21186967 (PMC7554946; doi:10.3390/ijms21186967)
Supplement: Supplementary file 1 [file ijms-21-06967-s001.zip]

Archive with 8 entries (8 files):
- Bm_pro1_proteins.fasta
- Bm_pro2_proteins.fasta
- Cq Proteins 1.fasta
- Cq Proteins 2.fasta
- El Proteins 1.fa
- El Proteins 2.fa
- Supplementary materials gel shift paper.docx
- Supplementary materials.xlsx
