# Supplementary material for: Double-Stranded RNA Binding Proteins in Serum Contribute to Systemic RNAi Across Phyla—Towards Finding the Missing Link in Achelata
Source: Int J Mol Sci. 2020 Sep 22;21(18):6967. doi: 10.3390/ijms21186967 (PMC7554946; doi:10.3390/ijms21186967)
Supplement: Supplementary file 1 [file ijms-21-06967-s001.zip › Bm_pro1_proteins.fasta]

>Gene001347
MKSVLILAGLVAVALSSAVPKPSTIKTKNVDAVFVEKQKKILSFFQDVSQ
LNTDDEYYKIGKDYDIEMNMDNYTNKKAVEEFLKMYRTGFMPKNLEFSVF
YDKMRDEAIALFHLFYYAKDFETFYKTACFARVHLNQGQFLYAFYIAVIQ
RSDCHGFVVPAPYEVYPKMFMNMEVLQKIYVTKMQDGLINPEAAAKYGIH
KENDYFVYKANYSNAVLYNNEEQRLTYFTEDIGMNAYYYYFHSHLPFWWT
SEKYGALKERRGEVYFYFYQQLLARYYFERLTNGLGKIPEFSWYSPIKTG
YYPLMLTKFTPFAQRPDYYNLHTEENYERVRFLDTYEKTFVQFLQKDHFE
AFGQKIDFHDPKAINFVGNYWQDNADLYGEEVTKDYQRSYEVFARRVLGA
APMPFDKYTFMPSAMDFYQTSLRDPAFYQLYNRIVEYIVEFKQYLKPYTQ
DKLYFDGVKITDVKVDKLTTFFENFEFDASNSVYFSKEEIKNNHVHDVKV
RQPRLNHSPFNVNIEVDSNVASDAVVKIFLAPKYDDNGIPLTLEDNWMKF
FELDWFTTKLTAGQNKIIRNSNEFVIFKEDSVPMTEIMKMLDEGKVPFDM
SEEFCYMPKRLMLPRGTEGGFPFQLFVFVYPFDNKGKDLAPFESFVLDNK
PLGFPLDRPVVDALFKVPNMYFKDIFIYHEGERFPYKFNIPSYDTQSNVV
PKN
>Gene009269
MAAKFVVLFACIALAQGAMVRRDAPDFFKDIEHHTKEFHKTLEQQFNSLT
KSKDAQDFSKAWKDGSESVLQQLNAFAKSLQGALGDANGKAKEALEQSRQ
NIERTAEELRKAHPDVEKNATALREKLQAAVQNTVQESQKLAKKVSSNVQ
ETNEKLAPKIKAAYDDFAKNTQEVIKKIQEAANAKQ
>Gene011505
MRLTLFAFVLAVCALASNATLAPRTDDVLAEQLYMSVVIGEYETAIAKCS
EYLKEKKGEVIKEAVKRLIENGKRNTMDFAYQLWTKDGKEIVKSYFPIQF
RVIFTEQTVKLINKRDHHALKLIDQQNHNKIAFGDSKDKTSKKVSWKFTP
VLENNRVYFKIMSTEDKQYLKLDNTKGSSDDRIIYGDSTADTFKHHWYLE
PSMYESDVMFFVYNREYNSVMTLDEDMAANEDREALGHSGEVSGYPQLFA
WYIVPY
>Gene011506
MRLTLFAFVLAVCALASNATLAPRTDDVLAEQLYMSVVIGEYETAIAKCS
EYLKEKKGEVIKEAVKRLIENGKRNTMDFAYQLWTKDGKEIVKSYFPIQF
RVIFTEQTVKLINKRDHHALKLIDQQNHNKIAFGDSKDKTSKKVSWKFTP
VLENNRVYFKIMSTEDKQYLKLDNTKGSSDDRIIYGDSTADTFKHHWYLE
PSMYESDVMFFVYNREYNSVMTLDEDMAANEDREALGHSGEVSGYPQLFA
WYIVPY
>Gene010445
MRLTLFAFVLAVCALASNATLAPRTDDVLAEQLYMSVVIGEYETAIAKCS
EYLKEKKGEVIKEAVKRLIENGKRNTMDFAYQLWTKDGKEIVKSYFPIQF
RVIFTEQTVKLINKRDHHALKLIDQQNHNKIAFGDSKDKTSKKVSWKFTP
VLENNRVYFKIMSTEDKQYLKLDNTKGSSDDRIIYGDSTADTFKHHWYLE
PSMYESDVMFFVYNREYNSVMTLDEDMAANEDREALGHSGEVSGYPQLFA
WYIVPY
