# Supplementary material for: Double-Stranded RNA Binding Proteins in Serum Contribute to Systemic RNAi Across Phyla—Towards Finding the Missing Link in Achelata
Source: Int J Mol Sci. 2020 Sep 22;21(18):6967. doi: 10.3390/ijms21186967 (PMC7554946; doi:10.3390/ijms21186967)
Supplement: Supplementary file 1 [file ijms-21-06967-s001.zip › Bm_pro2_proteins.fasta]

>Gene001347
MKSVLILAGLVAVALSSAVPKPSTIKTKNVDAVFVEKQKKILSFFQDVSQ
LNTDDEYYKIGKDYDIEMNMDNYTNKKAVEEFLKMYRTGFMPKNLEFSVF
YDKMRDEAIALFHLFYYAKDFETFYKTACFARVHLNQGQFLYAFYIAVIQ
RSDCHGFVVPAPYEVYPKMFMNMEVLQKIYVTKMQDGLINPEAAAKYGIH
KENDYFVYKANYSNAVLYNNEEQRLTYFTEDIGMNAYYYYFHSHLPFWWT
SEKYGALKERRGEVYFYFYQQLLARYYFERLTNGLGKIPEFSWYSPIKTG
YYPLMLTKFTPFAQRPDYYNLHTEENYERVRFLDTYEKTFVQFLQKDHFE
AFGQKIDFHDPKAINFVGNYWQDNADLYGEEVTKDYQRSYEVFARRVLGA
APMPFDKYTFMPSAMDFYQTSLRDPAFYQLYNRIVEYIVEFKQYLKPYTQ
DKLYFDGVKITDVKVDKLTTFFENFEFDASNSVYFSKEEIKNNHVHDVKV
RQPRLNHSPFNVNIEVDSNVASDAVVKIFLAPKYDDNGIPLTLEDNWMKF
FELDWFTTKLTAGQNKIIRNSNEFVIFKEDSVPMTEIMKMLDEGKVPFDM
SEEFCYMPKRLMLPRGTEGGFPFQLFVFVYPFDNKGKDLAPFESFVLDNK
PLGFPLDRPVVDALFKVPNMYFKDIFIYHEGERFPYKFNIPSYDTQSNVV
PKN
>Gene009269
MAAKFVVLFACIALAQGAMVRRDAPDFFKDIEHHTKEFHKTLEQQFNSLT
KSKDAQDFSKAWKDGSESVLQQLNAFAKSLQGALGDANGKAKEALEQSRQ
NIERTAEELRKAHPDVEKNATALREKLQAAVQNTVQESQKLAKKVSSNVQ
ETNEKLAPKIKAAYDDFAKNTQEVIKKIQEAANAKQ
>Gene007286
MKFLVFFSTCVLGASAGLIDLDINILSAPTRAETRLVDAITTADYNTAVS
LILLLEKQSSGSIIEDTVNNLIRDGNRNVLEFAYKLWIGEGKEIVKHYFP
VQFRQVLSESNVKIINKRDNLAIKLGAATDSDNDRIAYGDANDKSSENVS
WKLIPLWENNRVYFKIYSVRRHQYLKLGTATDGENDHSVYGDDRADTHRH
QWYLKPAKLDSQVLFYIYNRQYNQALKLSRSVDSDGDRRAYSSSSSVEGQ
PELFGWSISIVN
>Gene011520
MKFLVFFSTCVLAASAGLIDLDINILSAPTRAETRLVDAITTADYNTAVS
LILLLEKQSSGSIIEDTVNNLIRDGNRNVLEFAYKLWIGEGKEIVKHYFP
VQFRQVLSESNVKIINKRDNLAIKLGAAADSDNDRIAYGDANDKSSENVS
WKLIPLWENNRVYFKIYSVRRHQYLKLGTGTDGENDHSVYGDDRADTHRH
QWYLKPAKLDNQVLFYIYNRQYNQALKLSRSVDSDGDRRAYSSSSSVEGQ
PELFGWSISILN
>Gene000332
MSWLFGYSSKPPQPPPSDDPPADGVGVAAPSTNLSKSERKAMEAYRFDSS
ALERAASAAKELERSRHAKDALELSKLQESTRQQEQMAKIKEYEAAIEQA
KVEQKKVDYEERRKTLQEETKQHQMRAQYQDQLAKKRYEEQLVQQQKSQE
EILRKQEESVAKQEALRRATIEHEMELREKNKLRAIEAEARAKAQADREN
RDINLEQIRLKAAENRVTILESIKTAGSVVGSGLNALVTDWDKTLAAAGG
LSLLALGVYSAKGATSVAARFIEARIGKPTLVNETSRFSLLEAVKHPILT
VSKAVSSFRKPQDALAGVVLAPNLEKRLRDIAIATKNTRLNKGFYRNLLM
YGPPGTGKTLFSKKLAKHSGMDYAIMTGGDVAPMGKDAVAAIHKVFDWAN
TSRKGVLVFIDEADAFLRKRSSEKISEDLRAALNAFLYRTSDQSSRIMLV
LASNTPQQFDSAINDRLDKMIEFGLPALEERERLIRLYFDKFVLQPASEG
KRRLSVDQFDYGALCSTLATRTAGMSGRALSKLGVAWQAAAYASDDGRLT
EQMCIDICDDAVRDHRQKMEWLSAEEKSRSMMPYLLDLPPLDTKDDTSNK
INVIEKDTNDDSTKIKPKSKAKVAKEFDKDK
