# Supplementary material for: Double-Stranded RNA Binding Proteins in Serum Contribute to Systemic RNAi Across Phyla—Towards Finding the Missing Link in Achelata
Source: Int J Mol Sci. 2020 Sep 22;21(18):6967. doi: 10.3390/ijms21186967 (PMC7554946; doi:10.3390/ijms21186967)
Supplement: Supplementary file 1 [file ijms-21-06967-s001.zip › Cq Proteins 1.fasta]

>Cqcontig1174	-1	1459	4671
MPVFENIGENTEVRIAAFMALSFTNPSIGWWTRVAVSTWHEPSSQVANYV
SATITARAHGTSPVSKNAARVVHLIKPPVTLSLSHSASIFFQDILSNCEV
DAVLSIGWLTSAKGLFPSKVFLRLTMKAFFGFSEETKAQIGQGEINALIR
RLYGLLQIESHKDARGTEGEIVQEMFGEILEQLGFAHTATKSDLMIYLKL
MDTVVALPILKDYTQVIQAAVTSVKDSFPHTGRETDFSLVVPTDLGLPFI
IEYTSDYSYWIDGTSTGTQLRPAKTKSTFTFIFEVSVDKTLLTKTLLPWS
NKFAVGAGVHNAHAVILPLKGYFVLDTLKHEIKLSIEAQHSSKVLLKNSH
NFPYTVVTGPFPTALHPQQSDYKKIRITKEETFQRHTQALPDIYGISVES
SWSGDFEFPLNLHSLSQDLEPFTPSYKSWDYRLEWDPQASTTKSITITLT
YVTSESSGESEELVQVGQETQGAADFGDFSQVSNGGEQEFQEGSRDFQEI
GDLELETFGQQQQQTNYRQRIEKLQEEVMPISGGYVKSISIGLDLQGSTS
RSYETVLTWAVGSSAGQHSTKIHFTIISNPPEGTFEDPHAICFDVLVLKP
KFTPLTTVEDLLTSNLQTIIEAQIYDGVSCKGSPVLEGQGYLDASEAVIN
HLKEELAKECDPDTSHLRLIDIITSSLYDHANFKAQWTEDYPLVLRNLSN
HLNDYFEGILFPLVSYDHTATNPEHAREIDATKTLDTNHWTIRDVRPHLV
AVTHDLKLPALIEEFLGPAQMYKTFIYNYIQGRTPSKCNIETTKVRTYDG
VSFPYQADSCWVTAVLSHSGAEETQSYDYVISVRFTEEWEVRVLWPWAGF
NYDITKSVLLVNGEELKKGDKFVNFIQQETGSLVIFKRLGFLIVISDKLT
IGKPNELIGNINGLCGRLDGEKRHDLVGPTGCIFTNPSLFALSWTTQGEG
CSLFSLRSKKRGVTQYQEACPREDYIPTAVSHPNVVYDCTQWEYKERTVG
NLICDAIEPTPSCKPNCKKTRDISKDLNYDCKKLVSTQTEAYCQQSQGRN
LTRECHPHTLLTTYPASCVPQ
>Cqcontig13282	+1	4	399
MLGLREAGKVKLPLQEFDSEQVRYEHRFLPFSVVMTPPPVHYDQFLSMTDLSNFPQPVSAATLYHDARNHFFKARSLLET
IHAASTEVQQLLKVVKTNFVVMKLLEGGHKADDPSRPQFDFTTHPCFPIIKI
>Cqcontig1847	-1	415	876
MDLEKVHDRVDRGAMWQILQMYGTGGKLLKVVKSFYEDSENQVRVCRRGGDYFPVKAGLRQRCVMSPWLFXXXXXXXXXX
XXXXXXXXXXXXXXCSLLMTVLLKQFEREVAKHGGGVCKGVERKLKAHLENRKMIRGRKHLGSETLDVILKAKG
>Cqcontig19045	-3	180	2117
MERCVVMLVIGLWCCSFAALHENHKQPEAGKSRQMLLTSEDNGFMIATLFIAYLWRNLVYLGVTKLTSSIDFGSEEAPEW
IRKEYGVLRNFSTHYLNIINGREVILTNTSPFIPKSPRYEEVGDPSEGKLFTLIREAKEINELVNTTHINIKKIVESYTR
FTDVLLNRTRLRKLVSVVSTTDYNMVGLVDWAMDKVFYEMSGLLKVVKKRYSSGKPIGSKSDLVNAMDKVFGVCSKIYNN
KLALGDYFQAGITWPNPNIFTGSASLLKGALDYYKIKINFKPYNDLPITVKFPEFNAITGVVYPPDEIEISVNASVESEV
AQFSHWDLGKALGKYEMEKVLELLTFLTQAKSLEAYYQVQSRLKILVDIYHKISSKPVEVSNFTLDFTTLKLIAAHKGEG
DFGLPEDLAFIIKNLPWKKSRGKRGASSYGTFPEYRTQGGFWDTLSSFFGYSSELSEDSATTSDGVHGEDGLNDTSTHSE
ECVPDEGALCNHREERDKPLVPRYQGSSPRIVNPKDDYIPSVYVDLSEESNSTQTQAEELDALEHVGVSILNASSWKEVE
VALELPENFTHIHEDLLTKLEGKLKYSRAVKCVTGVMCRDCAEYVTFQTGEEVCCYSCFMAPHIIDTDTGRLCFCHFAAP
NDVKSE
>Cqcontig9053	+1	136	522
MAKHLAQLIVAGVQVVGRAFIKALRQEIAASQAAAERAGGGAAGAKHSATNQKLGMSLEEAKQILNVEDLDPERLRKNYE
YLFNINDKSKGGSFYIQSKVVRARERIDLELECDAEAAKKTQSRPDSST
>Cqcontig8260	+3	120	1616
MLRGWVLQRWLQKSSIQHISSVGFSRVSQLMPRGVSQGSVVPCQLCGYTQPSFLHVASVLYKKRKGKDEKKAVMVNPKGI
KEKSHVVNIWKNMTVQELADAIKRDLDTLFEIFIYVEDSEEYDRPDAAIDNLKVIQNAVKRAGLRFRLASPPDKIEMTKE
SKDAFRRPPPDESELVRRPPVVTIMGHVDHGKTTLLDALRHSAIVDTEFGGITQHIGAFSVRLDSGEKVTFLDTPGHAAF
REMRARGATVTDIVVLVVAADDGVMEQTKESIHHALEANVSIVVAINKIDKPGANVAQTRDMLLQHGLQLEDHGGDIQAV
PISALKGQNLNLLVEAIVTQAELLNLCADPRGLVEAVVVESRLDLGRGKVATCIIQRGTLSKGAVLVAGTAWCKVRNLFD
DAGQPVKAAPPATPVQVIGWKELPAAGDLVLEVESERCASEVVEWRRKEETKEKQEQQQEAIQEKLNEHLAVYKAQLEEK
RRLGIRYKRRQREPREKEI
