# Supplementary material for: Double-Stranded RNA Binding Proteins in Serum Contribute to Systemic RNAi Across Phyla—Towards Finding the Missing Link in Achelata
Source: Int J Mol Sci. 2020 Sep 22;21(18):6967. doi: 10.3390/ijms21186967 (PMC7554946; doi:10.3390/ijms21186967)
Supplement: Supplementary file 1 [file ijms-21-06967-s001.zip › Cq Proteins 2.fasta]

>Cqcontig2189	-3	171	1658
MTQTPGKFEMKFTGTKKNKEQRVAYFGEDIGLNIHHVTWHMDFPFWWKDS
YGYHLDRKGELFFWAHHQLTARFDAERLSNHLDVVDELHWDDVIHEGFAP
HTNYKYGGEFPARPDDVHFEDVDGVANVRDMVILESRIRDAIAHGYIVDR
SGNKIDIKNDHGIDTLGEIIESSAYSANPQYYGSLHNTAHIMLGRQGDPH
GKFNFPPGVMEHFETATRDPSFFRLHKYIDNIFKEHKDTLPPYTQEELEF
SGVSVDNIAIDGELKTYFDNFEFSLINAVDKSDKVKDVEIHAIVPRLNHQ
EFSYNIDITNNNGNKVLGTIRIFLCPRYDNNGVLFSFEEGRWHCIEMDKF
YKSLAPGSNHIVRKSVDSSVTVPDRPSFDSLKRKADQAVESHSKLDLHEF
ERSCGIPNRLLLPKGTTSGMEFSLFVGVSDGDEDKTVDNPEDLAATHSQC
GIHGEKYPDKRPMGYPVDRHIPDPRVVLQAPNIHKVHVKIFHDEHH
>Cqcontig1174	-1	1459	4671
MPVFENIGENTEVRIAAFMALSFTNPSIGWWTRVAVSTWHEPSSQVANYV
SATITARAHGTSPVSKNAARVVHLIKPPVTLSLSHSASIFFQDILSNCEV
DAVLSIGWLTSAKGLFPSKVFLRLTMKAFFGFSEETKAQIGQGEINALIR
RLYGLLQIESHKDARGTEGEIVQEMFGEILEQLGFAHTATKSDLMIYLKL
MDTVVALPILKDYTQVIQAAVTSVKDSFPHTGRETDFSLVVPTDLGLPFI
IEYTSDYSYWIDGTSTGTQLRPAKTKSTFTFIFEVSVDKTLLTKTLLPWS
NKFAVGAGVHNAHAVILPLKGYFVLDTLKHEIKLSIEAQHSSKVLLKNSH
NFPYTVVTGPFPTALHPQQSDYKKIRITKEETFQRHTQALPDIYGISVES
SWSGDFEFPLNLHSLSQDLEPFTPSYKSWDYRLEWDPQASTTKSITITLT
YVTSESSGESEELVQVGQETQGAADFGDFSQVSNGGEQEFQEGSRDFQEI
GDLELETFGQQQQQTNYRQRIEKLQEEVMPISGGYVKSISIGLDLQGSTS
RSYETVLTWAVGSSAGQHSTKIHFTIISNPPEGTFEDPHAICFDVLVLKP
KFTPLTTVEDLLTSNLQTIIEAQIYDGVSCKGSPVLEGQGYLDASEAVIN
HLKEELAKECDPDTSHLRLIDIITSSLYDHANFKAQWTEDYPLVLRNLSN
HLNDYFEGILFPLVSYDHTATNPEHAREIDATKTLDTNHWTIRDVRPHLV
AVTHDLKLPALIEEFLGPAQMYKTFIYNYIQGRTPSKCNIETTKVRTYDG
VSFPYQADSCWVTAVLSHSGAEETQSYDYVISVRFTEEWEVRVLWPWAGF
NYDITKSVLLVNGEELKKGDKFVNFIQQETGSLVIFKRLGFLIVISDKLT
IGKPNELIGNINGLCGRLDGEKRHDLVGPTGCIFTNPSLFALSWTTQGEG
CSLFSLRSKKRGVTQYQEACPREDYIPTAVSHPNVVYDCTQWEYKERTVG
NLICDAIEPTPSCKPNCKKTRDISKDLNYDCKKLVSTQTEAYCQQSQGRN
LTRECHPHTLLTTYPASCVPQ
>Cqcontig11528	+2	80	1312
MELMGVLGIMVNCMLIGLSGQVHRMFPEMSTAHTILLIIVLEHAMIALKYGISYAIPDIPEWIATEMAKVEFQRREALRR
LSSSNSPPTREDSQPSSPRARSFKMSPTSTIDEDEVLSPAESSSQRGSLSEGTVEVGEFDEKREDEMRYRELEEARIRPI
VRLGRSVSACERVRHRVPRISRIVNQESNESNDSEEDLISKPFDSLPMLSAPATVDKKNRLFRFSPESENMIGQMKARSR
LLDKPDFTHGSQYAQFSSRSVECVSDTTGHSRYTDDSTGHISEEGTPENSTSSRTPTPPGSDAKDTPHTPASTQPEVPTP
PAPAPADEPREPIARRKPPMKFLKRAQSLSYVFKRSNKPEKKKKVIHDDYAALVGTREVQGELALVPLEKLVAIDDIQMQ
PSLSSYNVYGD
>Cqcontig5629	+3	273	2879
MMAEVFKYLLTGPHTFLGVISLIIELLPLPLPIQTRTALSDEESSQIINLRKLWSAHLYCLSPNIHEIIMRLGLTSFPPL
MHLLRRMCIALSDLAAPMALLVGRAILDLVLQAHRLDQRASGEDFGPCSLQTGRVLNMLALLVSHAPTKAAVLHLLRGGS
PTLATNVAKGEDKYTGLVALWCRILNVAASGSHAHMQAQDCIITIIQYLCDHENAMHVAQESNMQGDIQSITPTVLTLSG
VPNKDTLIPIVDALIDHLRNLHSSHQSIQQVLRALMHLMEHDYGFYHIKSVMEKKKACLISLFKRLTSTFRKESHEYLTS
LQGALEFCEFLLINDDCSVSRTMIVSASELANYLGWKPGGYEMQFSKYSQDRKDIIKKEEKEKEKEKEKIIKEEPAEQHK
GDKKVSTEKESEMEGKQEGVEAAEEKKEEVKNEEVKKEEVKKEEVKKEEIKKEEVKKEEAKKEITKKEDMKKEAKKDEVK
KDEVKKDDIKKDEVKKDEVKKEEAKKEEAKKEEVKKEEVKREEPRKEEEIQERIHPIKLLEKQVIAEGCEEEVMENLYDD
ISQLITLLDHACPSEVKELTEPVGPEMETLQSLFASRIVWTIAVADEEIPSFWLVPPVYEDADHSEMVPTNLLETCRQYA
GEYDLLGTLHKLVKGQGSQALTPQKLCKGSPRYKHSAGVIRPDKRGRPFVAPMRGRSFNRGMNMRSDPFRSRPPNTSRPP
SLHVDDFVALESTGHQPTGPTGYNKISFGRGKVHFLLDSMRGRGNRGRGDSRGSRFFHRPPFRPDCGVVRGMNPRGRGMP
WIFRGDGSPRGYRGVPLNPGTMRFMRGRGMYIRGNGVGNGPKDRFPSKFVERGGRREMNGGRHMRGGFR
