# Supplementary material for: Double-Stranded RNA Binding Proteins in Serum Contribute to Systemic RNAi Across Phyla—Towards Finding the Missing Link in Achelata
Source: Int J Mol Sci. 2020 Sep 22;21(18):6967. doi: 10.3390/ijms21186967 (PMC7554946; doi:10.3390/ijms21186967)
Supplement: Supplementary file 1 [file ijms-21-06967-s001.zip › Supplementary materials.xlsx]

## Sheet: All proteins identified
Protein (by best BLAST hit)	Accession (NCBI)	Contig ref (from our databases)	Domains
hemocyanin 2 [Pacifastacus leniusculus]	AAO47336.1	2189	Tyrosinase	Hemocyanin C							Key
clotting protein precursor [Pacifastacus leniusculus]	AAD16454.1	1174	Vitellogenin N	d1sha3	coiled coil	VWD					Cherax
Anoctamin-8 [Penaeus vannamei]	ROT61049.1	11528	Anoctamin								Epinephelus
protein virilizer-like [Penaeus vannamei]	XP_027231272.1	5629	d1f5na1								Bombyx
NatC auxiliary subunit-like isoform X1 [Penaeus vannamei]	XP_027221499.1	13282	No domains predicted
reverse transcriptase family protein [Oceanicella sp. SM1341]	WP_118138772.1	1847	No domains predicted
no protein found		19045	signal peptide
mitochondrial import inner membrane translocase subunit Tim16-like [Penaeus vannamei]	XP_027208619.1	9053	Pam16
translation initiation factor IF-2, mitochondrial-like [Penaeus vannamei]	XP_027207485.1	8260	GTPase	coiled coil
apolipoprotein AI, partial [Epinephelus coioides]	ACM48181.1	23878	apolipoprotein	apolipoprotein
complement component c3 [Epinephelus coioides]	ADU33222.1	24825	signal peptide	A2M_N	A2M_N_2	ANATO	A2M	Thiol-ester_cl	A2M_comp	A2M recep	C345C
immunoglobulin mu heavy chain, partial [Epinephelus coioides]	AFI33217.1	34064	d1fp5a2	IGc1
14 kDa apolipoprotein, partial [Epinephelus bruneus]	AEB31264.1	24724	signal peptide
ceruloplasmin [Seriola lalandi dorsalis]	XP_023284453.1	23343	signal peptide	cu oxidase 3	cu oxidase 2	d1kcw_1	FA58C	cu oxidase 3	cu oxidase 2
PREDICTED: prothrombin [Stegastes partitus]	XP_008301639.1	14982	signal peptide	KR	KR	Tryp_SPc
PREDICTED: complement factor B-like [Lates calcarifer]	XP_018547243.1	8905	signal peptide	CCP	CCP	CCP	VWA	Tryp_Spc
hypothetical protein EPR50_G00021650 [Perca flavescens]	TDH16595.1	18917	low complexity x2	BBOX	coiled coil x 2	PRY	SPRY
Fibrinogen beta chain [Collichthys lucidus]	TKS93383.1	22641	signal peptide	Fib_Alpha	FBG
complement factor H-like isoform X2 [Cottoperca gobio]	XP_029285968.1	20356	CCPx 12
hemoglobin alpha chain, partial [Epinephelus coioides]	AEG78406.1	62157	Globin
kininogen-1-like isoform X1 [Cottoperca gobio]	XP_029285975.1	21260	signal peptide	CY	CY	low complexity
fibrinogen alpha chain [Anabas testudineus]	XP_026225430.1	24742	signal peptide	Fib_Alpha	low complexity x3
inter-alpha-trypsin inhibitor heavy chain H3-like isoform X1 [Echeneis naucrates]	XP_029358700.1	24757	VIT	d1lffa
inter-alpha-trypsin inhibitor heavy chain H3-like [Perca flavescens]	XP_028430852.1	21577	VIT	VWA	VWA	low complexity x 3
sex-specific storage-protein 2 precursor [Bombyx mori]	NP_001037590.1	1347	signal peptide	Hemocyanin N	Hemocyanin M	Hemocyanin C
apolipophorin III precursor [Bombyx mori]	NP_001037078.1	9269	signal peptide	Apo-Lp-III
low molecular 30 kDa lipoprotein PBMHP-6 precursor [Bombyx mori]	NP_001037486.1	11505	lipoprotein 11
low molecular 30 kDa lipoprotein PBMHP-6 precursor [Bombyx mori]	NP_001037486.1	11506	lipoprotein 11
low molecular 30 kDa lipoprotein PBMHP-6 precursor [Bombyx mori]	NP_001037486.1	10445	lipoprotein 11
hemolymph protein precursor [Bombyx mori]	NP_001119728.2	7286	lipoprotein 11
hemolymph protein [Bombyx mori]	BAA02093.1	11520	lipoprotein 11
ATPase family AAA domain-containing protein 3A homolog [Bombyx mandarina]	XP_028032989.1	332	low complexity	DUF3523	AAA	low complexity x 2

## Sheet: Bm Pro 1
Protein Group	Protein ID	Accession	-10lgP	Coverage (%)	#Peptides	#Unique	PTM	Avg. Mass	Description
1	4291	Gene001347	127.36	15	13	12	Oxidation (M); Formylation (Protein N-term)	83452	Gene001347
3	4292	Gene009269	73.89	14	2	2		20727	Gene009269
9	4299	Gene011505	20.91	4	1	1		29734	Gene011505
9	4298	Gene011506	20.91	4	1	1		29734	Gene011506
9	4297	Gene010445	20.91	4	1	1		29734	Gene010445

## Sheet: Bm Pro 2
Protein Group	Protein ID	Accession	-10lgP	Coverage (%)	#Peptides	#Unique	PTM	Avg. Mass	Description
1	4291	Gene001347	135.75	17	14	14	Oxidation (M); Formylation (Protein N-term)	83452	Gene001347
2	4292	Gene009269	76.86	14	2	2		20727	Gene009269
7	4535	Gene007286	35.99	3	1	1		29726	Gene007286
7	4534	Gene011520	35.99	3	1	1		29737	Gene011520
8	4536	Gene000332	21.11	1	1	1	Deamidation (NQ)	70597	Gene000332

## Sheet: Cq Pro 1
Protein Group	Protein ID	Accession	-10lgP	Coverage (%)	#Peptides	#Unique	PTM	Avg. Mass	Description
1	1	Cqcontig2189	76.97	7	3	3		56967	-3 171 1658
4	2	Cqcontig1174	31.92	1	1	1		119952	-1 1459 4671
7	10	Cqcontig11528	15.34	2	1	1		45927	+2 80 1312
8	11	Cqcontig5629	15.01	1	1	1	Deamidation (NQ)	98516	+3 273 2879

## Sheet: Cq Pro 2
Protein Group	Protein ID	Accession	-10lgP	Coverage (%)	#Peptides	#Unique	PTM	Avg. Mass	Description
2	2	Cqcontig1174	67.02	2	2	2	Carbamidomethylation	119952	-1 1459 4671
9	555	Cqcontig13282	18.14	5	1	1		15123	+1 4 399
9	556	Cqcontig1847	18.14	4	1	1		17744	-1 415 876
9	559	Cqcontig19045	18.14	1	1	1		72757	-3 180 2117
5	557	Cqcontig9053	17.43	6	1	1		14058	+1 136 522
13	7	Cqcontig8260	15.15	2	1	1		55532	+3 120 1616

## Sheet: El Pro 1
Protein Group	Protein ID	Accession	-10lgP	Coverage (%)	#Peptides	#Unique	PTM	Avg. Mass
3	3485	TRINITY_DN23878_c0_g1_i1.p1	59.4	10	2	2	Oxidation (M)	29170
12	3487	TRINITY_DN24724_c1_g1_i1.p1	42.66	8	1	1		15614
13	3488	TRINITY_DN24825_c0_g1_i4.p1	35.88	1	2	2		185614
41	3492	TRINITY_DN34064_c0_g1_i1.p1	27.27	7	1	1		14754

## Sheet: El Pro 2
Protein Group	Protein ID	Accession	-10lgP	Coverage (%)	#Peptides	#Unique	PTM	Avg. Mass
1	3488	TRINITY_DN24825_c0_g1_i4.p1	157.41	7	14	7	Carbamylation	185614
2	3485	TRINITY_DN23878_c0_g1_i1.p1	149.86	24	10	10	Oxidation (M); Carbamylation; Sodium adduct	29170
4	4348	TRINITY_DN24742_c5_g6_i1.p1	131.06	12	6	6	Oxidation (M); Carbamylation	50100
6	3486	TRINITY_DN24724_c1_g1_i4.p2	106.06	47	7	7		15913
5	4347	TRINITY_DN23343_c1_g1_i1.p1	103.35	7	7	7	Oxidation (M); Methyl ester; Carbamidomethylation (DHKE X@N-term)	122159
36	4350	TRINITY_DN20356_c0_g1_i1.p1	81.98	2	1	1		88608
13	4349	TRINITY_DN8905_c0_g1_i1.p1	70.33	4	2	2		87789
14	4352	TRINITY_DN22641_c0_g1_i1.p1	47.27	2	2	2		55811
8	4351	TRINITY_DN62157_c0_g1_i1.p1	35.55	9	1	1		14112
37	4353	TRINITY_DN24757_c0_g1_i2.p1	35.11	3	1	1		27563
37	4355	TRINITY_DN21577_c0_g1_i1.p1	35.11	1	1	1		100287
38	4354	TRINITY_DN18917_c1_g1_i1.p1	34	2	1	1		58427
39	4356	TRINITY_DN21260_c0_g1_i1.p1	23.41	2	1	1		39832
40	4357	TRINITY_DN14982_c0_g1_i1.p1	22.23	1	1	1		70202
